# Supplementary material for: Circadian Rhythm and Sleep Analyses in a Fruit Fly Model of Fragile X Syndrome Using a Video-Based Automated Behavioral Research System
Source: Int J Mol Sci. 2024 Jul 20;25(14):7949. doi: 10.3390/ijms25147949 (PMC11277495; doi:10.3390/ijms25147949)
Supplement: Supplementary file 1 [file ijms-25-07949-s001.zip]

Archive with 1 entries (1 files):
- ijms-3055654-supplementary.pdf
